# Supplementary material for: GC-MS Profiling of Ethanol-Extracted Polyherbal Compounds from Medicinal Plant (Citrullus colocynthis, Curcuma longa, and Myristica fragrans): In Silico and Analytical Insights into Diabetic Neuropathy Therapy via Targeting the Aldose Reductase
Source: Curr Issues Mol Biol. 2025 Jan 23;47(2):75. doi: 10.3390/cimb47020075 (PMC11854889; doi:10.3390/cimb47020075)
Supplement: Supplementary file 1 [file cimb-47-00075-s001.zip]

Archive with 1 entries (1 files):
- cimb-3389720-supplementary.pdf
